# Supplementary material for: Enhanced Oxidative DNA-Damage in Peritoneal Dialysis Patients via the TXNIP/TRX Axis
Source: Antioxidants (Basel). 2022 Jun 6;11(6):1124. doi: 10.3390/antiox11061124 (PMC9220040; doi:10.3390/antiox11061124)
Supplement: Supplementary file 1 [file antioxidants-11-01124-s001.zip]

Archive with 1 entries (1 files):
- antioxidants-1747463-supplementary.pdf
